# Supplementary material for: Ruthenium Olefin Metathesis Catalysts Featuring N-Heterocyclic Carbene Ligands Tagged with Isonicotinic and 4-(Dimethylamino)benzoic Acid Rests: Evaluation of a Modular Synthetic Strategy
Source: Molecules. 2021 Aug 28;26(17):5220. doi: 10.3390/molecules26175220 (PMC8433898; doi:10.3390/molecules26175220)
Supplement: Supplementary file 1 [file molecules-26-05220-s001.zip]

Archive with 1 entries (1 files):
- molecules-1302300-SI.pdf
